# Supplementary material for: Red Sea Bream Iridovirus (RSIV) Kinetics in Rock Bream (Oplegnathus fasciatus) at Various Fish-Rearing Seawater Temperatures
Source: Animals (Basel). 2022 Aug 4;12(15):1978. doi: 10.3390/ani12151978 (PMC9367270; doi:10.3390/ani12151978)
Supplement: Supplementary file 1 [file animals-12-01978-s001.zip]

Archive with 1 entries (1 files):
- animals-1810286-supplementary.pdf
